# Supplementary material for: Applications of Artificial Intelligence (AI) in Breast Cancer Care Delivery and Education: A Scoping Review
Source: Int J Environ Res Public Health. 2026 Apr 23;23(5):545. doi: 10.3390/ijerph23050545 (PMC13206135; doi:10.3390/ijerph23050545)
Supplement: Supplementary file 1 [file ijerph-23-00545-s001.zip]

Archive with 4 entries (4 files):
- File S1. Full electronic search strategies for each database.pdf
- File S2. Blank Data Extraction Instrument.pdf
- File S3. Summary of included studies.pdf
- File S4. Completed PRISMA-ScR-Checklist.pdf
